# Supplementary material for: CD8+ T cell trajectory subtypes decode tumor heterogeneity and provide treatment recommendations for hepatocellular carcinoma
Source: Front Immunol. 2022 Jul 27;13:964190. doi: 10.3389/fimmu.2022.964190 (PMC9363578; doi:10.3389/fimmu.2022.964190)
Supplement: Supplementary file 7 [file Table_1.xlsx]

## Sheet: Table S1
Table S1. The details of 15 datasets enrolled in this study.
Accession number	Platform	Number of cells/patients	Treatment information
GSE140228	Illumina HiSeq 4000 (Homo sapiens)	3817	No
TCGA-LIHC	Illumina RNAseq	369	No
ICGC-LIRI-JP	Illumina RNAseq	232	No
E-TABM-36	Affymetrix GeneChip Human Genome HG-U133A	60	No
GSE14520	Affymetrix Human Genome U133A Array	221	No
GSE25097	Rosetta/Merck Human RSTA Affymetrix 1.0 microarray	268	No
GSE76427	Illumina HumanHT-12 V4.0 expression beadchip	115	No
GSE116174	Affymetrix HT HG-U133+ PM Array Plate	64	No
GSE144269	Illumina NovaSeq 6000 (Homo sapiens)	68	No
GSE104580	Affymetrix Human Genome U133 Plus 2.0 Array	147	TACE Treatment
GSE109211	Illumina HumanHT-12 WG-DASL V4.0 expression beadchip	67	Sorafenib Treatment
GSE35640	Affymetrix Human Genome U133 Plus 2.0 Array	56	Immunotherapy
GSE91061	Illumina Genome Analyzer (Homo sapiens)	39	Immunotherapy
GSE100797	Illumina HiSeq 2000 (Homo sapiens)	21	Immunotherapy
Nathanon Cohort	Illumina HiSeq 2500 (Homo sapiens)	23	Immunotherapy

## Sheet: Table S2
Table S2. The gene sets for marking 28 immune cell types.
Metagene	Cell.type	Category
ADAM28	Activated B cell	Adaptive
CD180	Activated B cell	Adaptive
CD79B	Activated B cell	Adaptive
BLK	Activated B cell	Adaptive
CD19	Activated B cell	Adaptive
MS4A1	Activated B cell	Adaptive
TNFRSF17	Activated B cell	Adaptive
IGHM	Activated B cell	Adaptive
GNG7	Activated B cell	Adaptive
MICAL3	Activated B cell	Adaptive
SPIB	Activated B cell	Adaptive
HLA-DOB	Activated B cell	Adaptive
IGKC	Activated B cell	Adaptive
PNOC	Activated B cell	Adaptive
FCRL2	Activated B cell	Adaptive
BACH2	Activated B cell	Adaptive
CR2	Activated B cell	Adaptive
TCL1A	Activated B cell	Adaptive
AKNA	Activated B cell	Adaptive
ARHGAP25	Activated B cell	Adaptive
CCL21	Activated B cell	Adaptive
CD27	Activated B cell	Adaptive
CD38	Activated B cell	Adaptive
CLEC17A	Activated B cell	Adaptive
CLEC9A	Activated B cell	Adaptive
CLECL1	Activated B cell	Adaptive
AIM2	Activated CD4 T cell	Adaptive
BIRC3	Activated CD4 T cell	Adaptive
BRIP1	Activated CD4 T cell	Adaptive
CCL20	Activated CD4 T cell	Adaptive
CCL4	Activated CD4 T cell	Adaptive
CCL5	Activated CD4 T cell	Adaptive
CCNB1	Activated CD4 T cell	Adaptive
CCR7	Activated CD4 T cell	Adaptive
DUSP2	Activated CD4 T cell	Adaptive
ESCO2	Activated CD4 T cell	Adaptive
ETS1	Activated CD4 T cell	Adaptive
EXO1	Activated CD4 T cell	Adaptive
EXOC6	Activated CD4 T cell	Adaptive
IARS	Activated CD4 T cell	Adaptive
ITK	Activated CD4 T cell	Adaptive
KIF11	Activated CD4 T cell	Adaptive
KNTC1	Activated CD4 T cell	Adaptive
NUF2	Activated CD4 T cell	Adaptive
PRC1	Activated CD4 T cell	Adaptive
PSAT1	Activated CD4 T cell	Adaptive
RGS1	Activated CD4 T cell	Adaptive
RTKN2	Activated CD4 T cell	Adaptive
SAMSN1	Activated CD4 T cell	Adaptive
SELL	Activated CD4 T cell	Adaptive
TRAT1	Activated CD4 T cell	Adaptive
ADRM1	Activated CD8 T cell	Adaptive
AHSA1	Activated CD8 T cell	Adaptive
C1GALT1C1	Activated CD8 T cell	Adaptive
CCT6B	Activated CD8 T cell	Adaptive
CD37	Activated CD8 T cell	Adaptive
CD3D	Activated CD8 T cell	Adaptive
CD3E	Activated CD8 T cell	Adaptive
CD3G	Activated CD8 T cell	Adaptive
CD69	Activated CD8 T cell	Adaptive
CD8A	Activated CD8 T cell	Adaptive
CETN3	Activated CD8 T cell	Adaptive
CSE1L	Activated CD8 T cell	Adaptive
GEMIN6	Activated CD8 T cell	Adaptive
GNLY	Activated CD8 T cell	Adaptive
GPT2	Activated CD8 T cell	Adaptive
GZMA	Activated CD8 T cell	Adaptive
GZMH	Activated CD8 T cell	Adaptive
GZMK	Activated CD8 T cell	Adaptive
IL2RB	Activated CD8 T cell	Adaptive
LCK	Activated CD8 T cell	Adaptive
MPZL1	Activated CD8 T cell	Adaptive
NKG7	Activated CD8 T cell	Adaptive
PIK3IP1	Activated CD8 T cell	Adaptive
PTRH2	Activated CD8 T cell	Adaptive
TIMM13	Activated CD8 T cell	Adaptive
ZAP70	Activated CD8 T cell	Adaptive
ABHD3	Central memory CD4 T cell	Adaptive
AHNAK	Central memory CD4 T cell	Adaptive
ANXA2P2	Central memory CD4 T cell	Adaptive
AQP3	Central memory CD4 T cell	Adaptive
ATHL1	Central memory CD4 T cell	Adaptive
BMI1	Central memory CD4 T cell	Adaptive
BZW2	Central memory CD4 T cell	Adaptive
CD63	Central memory CD4 T cell	Adaptive
COL4A1	Central memory CD4 T cell	Adaptive
CYLD	Central memory CD4 T cell	Adaptive
ELMO2	Central memory CD4 T cell	Adaptive
FYN	Central memory CD4 T cell	Adaptive
GLIPR1	Central memory CD4 T cell	Adaptive
GSS	Central memory CD4 T cell	Adaptive
IFITM2	Central memory CD4 T cell	Adaptive
ITGB1	Central memory CD4 T cell	Adaptive
ITGB2	Central memory CD4 T cell	Adaptive
KLF5	Central memory CD4 T cell	Adaptive
LSP1	Central memory CD4 T cell	Adaptive
NDUFB9	Central memory CD4 T cell	Adaptive
PKM2	Central memory CD4 T cell	Adaptive
SFXN3	Central memory CD4 T cell	Adaptive
SIRPG	Central memory CD4 T cell	Adaptive
SMAD4	Central memory CD4 T cell	Adaptive
STX4	Central memory CD4 T cell	Adaptive
TRADD	Central memory CD4 T cell	Adaptive
VIM	Central memory CD4 T cell	Adaptive
XRCC6	Central memory CD4 T cell	Adaptive
ACTN4	Central memory CD8 T cell	Adaptive
ADAM12	Central memory CD8 T cell	Adaptive
ADCY9	Central memory CD8 T cell	Adaptive
F13A1	Central memory CD8 T cell	Adaptive
FCER1G	Central memory CD8 T cell	Adaptive
FCGR3B	Central memory CD8 T cell	Adaptive
FGF7	Central memory CD8 T cell	Adaptive
FKBP4	Central memory CD8 T cell	Adaptive
GLUD1	Central memory CD8 T cell	Adaptive
GM2A	Central memory CD8 T cell	Adaptive
GUSB	Central memory CD8 T cell	Adaptive
IL1RN	Central memory CD8 T cell	Adaptive
NOL11	Central memory CD8 T cell	Adaptive
NTRK1	Central memory CD8 T cell	Adaptive
RARA	Central memory CD8 T cell	Adaptive
RNF128	Central memory CD8 T cell	Adaptive
SIGLEC1	Central memory CD8 T cell	Adaptive
TNFRSF11A	Central memory CD8 T cell	Adaptive
TOX4	Central memory CD8 T cell	Adaptive
UBA52	Central memory CD8 T cell	Adaptive
ULBP1	Central memory CD8 T cell	Adaptive
ATM	Effector memeory CD4 T cell	Adaptive
CASP3	Effector memeory CD4 T cell	Adaptive
CASQ1	Effector memeory CD4 T cell	Adaptive
CD300E	Effector memeory CD4 T cell	Adaptive
DARS	Effector memeory CD4 T cell	Adaptive
DOCK9	Effector memeory CD4 T cell	Adaptive
EXOSC9	Effector memeory CD4 T cell	Adaptive
EZH2	Effector memeory CD4 T cell	Adaptive
GDE1	Effector memeory CD4 T cell	Adaptive
IL34	Effector memeory CD4 T cell	Adaptive
NCOA4	Effector memeory CD4 T cell	Adaptive
NEFL	Effector memeory CD4 T cell	Adaptive
PDGFRL	Effector memeory CD4 T cell	Adaptive
PTGS1	Effector memeory CD4 T cell	Adaptive
REPS1	Effector memeory CD4 T cell	Adaptive
SCG2	Effector memeory CD4 T cell	Adaptive
SDPR	Effector memeory CD4 T cell	Adaptive
SIGLEC14	Effector memeory CD4 T cell	Adaptive
SIGLEC6	Effector memeory CD4 T cell	Adaptive
TAL1	Effector memeory CD4 T cell	Adaptive
TFEC	Effector memeory CD4 T cell	Adaptive
TIPIN	Effector memeory CD4 T cell	Adaptive
TPK1	Effector memeory CD4 T cell	Adaptive
UQCRB	Effector memeory CD4 T cell	Adaptive
USP9Y	Effector memeory CD4 T cell	Adaptive
WIPF1	Effector memeory CD4 T cell	Adaptive
ZCRB1	Effector memeory CD4 T cell	Adaptive
ACAP1	Effector memeory CD8 T cell	Adaptive
APOL3	Effector memeory CD8 T cell	Adaptive
ARHGAP10	Effector memeory CD8 T cell	Adaptive
ATP10D	Effector memeory CD8 T cell	Adaptive
C3AR1	Effector memeory CD8 T cell	Adaptive
CCR5	Effector memeory CD8 T cell	Adaptive
CD160	Effector memeory CD8 T cell	Adaptive
CD55	Effector memeory CD8 T cell	Adaptive
CFLAR	Effector memeory CD8 T cell	Adaptive
CMKLR1	Effector memeory CD8 T cell	Adaptive
DAPP1	Effector memeory CD8 T cell	Adaptive
FCRL6	Effector memeory CD8 T cell	Adaptive
FLT3LG	Effector memeory CD8 T cell	Adaptive
GZMM	Effector memeory CD8 T cell	Adaptive
HAPLN3	Effector memeory CD8 T cell	Adaptive
HLA-DMB	Effector memeory CD8 T cell	Adaptive
HLA-DPA1	Effector memeory CD8 T cell	Adaptive
HLA-DPB1	Effector memeory CD8 T cell	Adaptive
IFI16	Effector memeory CD8 T cell	Adaptive
LIME1	Effector memeory CD8 T cell	Adaptive
LTK	Effector memeory CD8 T cell	Adaptive
NFKBIA	Effector memeory CD8 T cell	Adaptive
SETD7	Effector memeory CD8 T cell	Adaptive
SIK1	Effector memeory CD8 T cell	Adaptive
TRIB2	Effector memeory CD8 T cell	Adaptive
ACP5	Gamma delta T cell	Adaptive
AQP9	Gamma delta T cell	Adaptive
BTN3A2	Gamma delta T cell	Adaptive
C1orf54	Gamma delta T cell	Adaptive
CARD8	Gamma delta T cell	Adaptive
CCL18	Gamma delta T cell	Adaptive
CD209	Gamma delta T cell	Adaptive
CD33	Gamma delta T cell	Adaptive
CD36	Gamma delta T cell	Adaptive
CDK5	Gamma delta T cell	Adaptive
IL10RB	Gamma delta T cell	Adaptive
KLRF1	Gamma delta T cell	Adaptive
LGALS1	Gamma delta T cell	Adaptive
MAPK7	Gamma delta T cell	Adaptive
KLHL7	Gamma delta T cell	Adaptive
KRT80	Gamma delta T cell	Adaptive
LAMC1	Gamma delta T cell	Adaptive
LCORL	Gamma delta T cell	Adaptive
LMNB1	Gamma delta T cell	Adaptive
MEIS3P1	Gamma delta T cell	Adaptive
MPL	Gamma delta T cell	Adaptive
FABP1	Gamma delta T cell	Adaptive
FABP5	Gamma delta T cell	Adaptive
FADD	Gamma delta T cell	Adaptive
MFAP3L	Gamma delta T cell	Adaptive
MINPP1	Gamma delta T cell	Adaptive
RPS24	Gamma delta T cell	Adaptive
RPS7	Gamma delta T cell	Adaptive
RPS9	Gamma delta T cell	Adaptive
DBNL	Gamma delta T cell	Adaptive
CCL13	Gamma delta T cell	Adaptive
CD22	Immature B cell	Adaptive
CYBB	Immature B cell	Adaptive
FAM129C	Immature B cell	Adaptive
FCRL1	Immature B cell	Adaptive
FCRL3	Immature B cell	Adaptive
FCRL5	Immature B cell	Adaptive
FCRLA	Immature B cell	Adaptive
HDAC9	Immature B cell	Adaptive
HLA-DQA1	Immature B cell	Adaptive
HVCN1	Immature B cell	Adaptive
KIAA0226	Immature B cell	Adaptive
NCF1	Immature B cell	Adaptive
NCF1B	Immature B cell	Adaptive
P2RY10	Immature B cell	Adaptive
SP100	Immature B cell	Adaptive
TXNIP	Immature B cell	Adaptive
STAP1	Immature B cell	Adaptive
TAGAP	Immature B cell	Adaptive
ZCCHC2	Immature B cell	Adaptive
AICDA	Memory B cell	Adaptive
CCNA2	Memory B cell	Adaptive
CDKN3	Memory B cell	Adaptive
CLCN5	Memory B cell	Adaptive
ENPP1	Memory B cell	Adaptive
FCER1A	Memory B cell	Adaptive
FCRL4	Memory B cell	Adaptive
MYC	Memory B cell	Adaptive
RUNX2	Memory B cell	Adaptive
SORL1	Memory B cell	Adaptive
SOX5	Memory B cell	Adaptive
STAT5A	Memory B cell	Adaptive
STAT5B	Memory B cell	Adaptive
TLR9	Memory B cell	Adaptive
CCL3L1	Regulatory T cell	Adaptive
CD72	Regulatory T cell	Adaptive
CLEC5A	Regulatory T cell	Adaptive
FOXP3	Regulatory T cell	Adaptive
ITGA4	Regulatory T cell	Adaptive
L1CAM	Regulatory T cell	Adaptive
LIPA	Regulatory T cell	Adaptive
LRP1	Regulatory T cell	Adaptive
LRRC42	Regulatory T cell	Adaptive
MARCO	Regulatory T cell	Adaptive
MMP12	Regulatory T cell	Adaptive
MNDA	Regulatory T cell	Adaptive
MRC1	Regulatory T cell	Adaptive
MS4A6A	Regulatory T cell	Adaptive
PELO	Regulatory T cell	Adaptive
PLEK	Regulatory T cell	Adaptive
PRSS23	Regulatory T cell	Adaptive
PTGIR	Regulatory T cell	Adaptive
ST8SIA4	Regulatory T cell	Adaptive
STAB1	Regulatory T cell	Adaptive
B3GAT1	T follicular helper cell	Adaptive
CDK5R1	T follicular helper cell	Adaptive
PDCD1	T follicular helper cell	Adaptive
BCL6	T follicular helper cell	Adaptive
CD200	T follicular helper cell	Adaptive
CD83	T follicular helper cell	Adaptive
CD84	T follicular helper cell	Adaptive
FGF2	T follicular helper cell	Adaptive
GPR18	T follicular helper cell	Adaptive
CEBPA	T follicular helper cell	Adaptive
CECR1	T follicular helper cell	Adaptive
CLEC10A	T follicular helper cell	Adaptive
CLEC4A	T follicular helper cell	Adaptive
CSF1R	T follicular helper cell	Adaptive
CTSS	T follicular helper cell	Adaptive
DMN	T follicular helper cell	Adaptive
DPP4	T follicular helper cell	Adaptive
LRRC32	T follicular helper cell	Adaptive
MC5R	T follicular helper cell	Adaptive
MICA	T follicular helper cell	Adaptive
NCAM1	T follicular helper cell	Adaptive
NCR2	T follicular helper cell	Adaptive
NRP1	T follicular helper cell	Adaptive
PDCD1LG2	T follicular helper cell	Adaptive
PDCD6	T follicular helper cell	Adaptive
PRDX1	T follicular helper cell	Adaptive
RAE1	T follicular helper cell	Adaptive
RAET1E	T follicular helper cell	Adaptive
SIGLEC7	T follicular helper cell	Adaptive
SIGLEC9	T follicular helper cell	Adaptive
TYRO3	T follicular helper cell	Adaptive
CHST12	T follicular helper cell	Adaptive
CLIC3	T follicular helper cell	Adaptive
IVNS1ABP	T follicular helper cell	Adaptive
KIR2DL2	T follicular helper cell	Adaptive
LGMN	T follicular helper cell	Adaptive
CD70	Type 1 T helper cell	Adaptive
TBX21	Type 1 T helper cell	Adaptive
ADAM8	Type 1 T helper cell	Adaptive
AHCYL2	Type 1 T helper cell	Adaptive
ALCAM	Type 1 T helper cell	Adaptive
B3GALNT1	Type 1 T helper cell	Adaptive
BBS12	Type 1 T helper cell	Adaptive
BST1	Type 1 T helper cell	Adaptive
CD151	Type 1 T helper cell	Adaptive
CD47	Type 1 T helper cell	Adaptive
CD48	Type 1 T helper cell	Adaptive
CD52	Type 1 T helper cell	Adaptive
CD53	Type 1 T helper cell	Adaptive
CD59	Type 1 T helper cell	Adaptive
CD6	Type 1 T helper cell	Adaptive
CD68	Type 1 T helper cell	Adaptive
CD7	Type 1 T helper cell	Adaptive
CD96	Type 1 T helper cell	Adaptive
CFHR3	Type 1 T helper cell	Adaptive
CHRM3	Type 1 T helper cell	Adaptive
CLEC7A	Type 1 T helper cell	Adaptive
COL23A1	Type 1 T helper cell	Adaptive
COL4A4	Type 1 T helper cell	Adaptive
COL5A3	Type 1 T helper cell	Adaptive
DAB1	Type 1 T helper cell	Adaptive
DLEU7	Type 1 T helper cell	Adaptive
DOC2B	Type 1 T helper cell	Adaptive
EMP1	Type 1 T helper cell	Adaptive
F12	Type 1 T helper cell	Adaptive
FURIN	Type 1 T helper cell	Adaptive
GAB3	Type 1 T helper cell	Adaptive
GATM	Type 1 T helper cell	Adaptive
GFPT2	Type 1 T helper cell	Adaptive
GPR25	Type 1 T helper cell	Adaptive
GREM2	Type 1 T helper cell	Adaptive
HAVCR1	Type 1 T helper cell	Adaptive
HSD11B1	Type 1 T helper cell	Adaptive
HUNK	Type 1 T helper cell	Adaptive
IGF2	Type 1 T helper cell	Adaptive
RCSD1	Type 1 T helper cell	Adaptive
RYR1	Type 1 T helper cell	Adaptive
SAV1	Type 1 T helper cell	Adaptive
SELE	Type 1 T helper cell	Adaptive
SELP	Type 1 T helper cell	Adaptive
SH3KBP1	Type 1 T helper cell	Adaptive
SIT1	Type 1 T helper cell	Adaptive
SLC35B3	Type 1 T helper cell	Adaptive
SIGLEC10	Type 1 T helper cell	Adaptive
SKAP1	Type 1 T helper cell	Adaptive
THUMPD2	Type 1 T helper cell	Adaptive
TIGIT	Type 1 T helper cell	Adaptive
ZEB2	Type 1 T helper cell	Adaptive
ENC1	Type 1 T helper cell	Adaptive
FAM134B	Type 1 T helper cell	Adaptive
FBXO30	Type 1 T helper cell	Adaptive
FCGR2C	Type 1 T helper cell	Adaptive
STAC	Type 1 T helper cell	Adaptive
LTC4S	Type 1 T helper cell	Adaptive
MAN1B1	Type 1 T helper cell	Adaptive
MDH1	Type 1 T helper cell	Adaptive
MMD	Type 1 T helper cell	Adaptive
RGS16	Type 1 T helper cell	Adaptive
IL12A	Type 1 T helper cell	Adaptive
P2RX5	Type 1 T helper cell	Adaptive
CD97	Type 1 T helper cell	Adaptive
ITGB4	Type 1 T helper cell	Adaptive
ICAM3	Type 1 T helper cell	Adaptive
METRNL	Type 1 T helper cell	Adaptive
TNFRSF1A	Type 1 T helper cell	Adaptive
IRF1	Type 1 T helper cell	Adaptive
HTR2B	Type 1 T helper cell	Adaptive
CALD1	Type 1 T helper cell	Adaptive
MOCOS	Type 1 T helper cell	Adaptive
TRAF3IP2	Type 1 T helper cell	Adaptive
TLR8	Type 1 T helper cell	Adaptive
TRAF1	Type 1 T helper cell	Adaptive
DUSP14	Type 1 T helper cell	Adaptive
IL17A	Type 17 T helper cell	Adaptive
IL17RA	Type 17 T helper cell	Adaptive
C2CD4A	Type 17 T helper cell	Adaptive
C2CD4B	Type 17 T helper cell	Adaptive
CA2	Type 17 T helper cell	Adaptive
CCDC65	Type 17 T helper cell	Adaptive
CEACAM3	Type 17 T helper cell	Adaptive
IL17C	Type 17 T helper cell	Adaptive
IL17F	Type 17 T helper cell	Adaptive
IL17RC	Type 17 T helper cell	Adaptive
IL17RE	Type 17 T helper cell	Adaptive
IL23A	Type 17 T helper cell	Adaptive
ILDR1	Type 17 T helper cell	Adaptive
LONRF3	Type 17 T helper cell	Adaptive
SH2D6	Type 17 T helper cell	Adaptive
TNIP2	Type 17 T helper cell	Adaptive
ABCA1	Type 17 T helper cell	Adaptive
ABCB1	Type 17 T helper cell	Adaptive
ADAMTS12	Type 17 T helper cell	Adaptive
ANK1	Type 17 T helper cell	Adaptive
ANKRD22	Type 17 T helper cell	Adaptive
B3GALT2	Type 17 T helper cell	Adaptive
CAMTA1	Type 17 T helper cell	Adaptive
CCR9	Type 17 T helper cell	Adaptive
CD40	Type 17 T helper cell	Adaptive
GPR44	Type 17 T helper cell	Adaptive
IFT80	Type 17 T helper cell	Adaptive
ASB2	Type 2 T helper cell	Adaptive
CSRP2	Type 2 T helper cell	Adaptive
DAPK1	Type 2 T helper cell	Adaptive
DLC1	Type 2 T helper cell	Adaptive
DNAJC12	Type 2 T helper cell	Adaptive
DUSP6	Type 2 T helper cell	Adaptive
GNAI1	Type 2 T helper cell	Adaptive
LAMP3	Type 2 T helper cell	Adaptive
NRP2	Type 2 T helper cell	Adaptive
OSBPL1A	Type 2 T helper cell	Adaptive
PDE4B	Type 2 T helper cell	Adaptive
PHLDA1	Type 2 T helper cell	Adaptive
PLA2G4A	Type 2 T helper cell	Adaptive
RAB27B	Type 2 T helper cell	Adaptive
RBMS3	Type 2 T helper cell	Adaptive
RNF125	Type 2 T helper cell	Adaptive
TMPRSS3	Type 2 T helper cell	Adaptive
GATA3	Type 2 T helper cell	Adaptive
BIRC5	Type 2 T helper cell	Adaptive
CDC25C	Type 2 T helper cell	Adaptive
CDC7	Type 2 T helper cell	Adaptive
CENPF	Type 2 T helper cell	Adaptive
CXCR6	Type 2 T helper cell	Adaptive
DHFR	Type 2 T helper cell	Adaptive
EVI5	Type 2 T helper cell	Adaptive
GSTA4	Type 2 T helper cell	Adaptive
HELLS	Type 2 T helper cell	Adaptive
IL26	Type 2 T helper cell	Adaptive
LAIR2	Type 2 T helper cell	Adaptive
ABCD1	Activated dendritic cell	Innate
C1QC	Activated dendritic cell	Innate
CAPG	Activated dendritic cell	Innate
CCL3L3	Activated dendritic cell	Innate
CD207	Activated dendritic cell	Innate
CD302	Activated dendritic cell	Innate
ATP5B	Activated dendritic cell	Innate
ATP5L	Activated dendritic cell	Innate
ATP6V1A	Activated dendritic cell	Innate
BCL2L1	Activated dendritic cell	Innate
C1QB	Activated dendritic cell	Innate
SNURF	Activated dendritic cell	Innate
SPCS3	Activated dendritic cell	Innate
CCNA1	Activated dendritic cell	Innate
CEACAM8	Activated dendritic cell	Innate
NOS2	Activated dendritic cell	Innate
SRA1	Activated dendritic cell	Innate
TNFRSF6B	Activated dendritic cell	Innate
TREM1	Activated dendritic cell	Innate
TREML1	Activated dendritic cell	Innate
RHOA	Activated dendritic cell	Innate
SLC25A37	Activated dendritic cell	Innate
TNFSF14	Activated dendritic cell	Innate
TREML4	Activated dendritic cell	Innate
VNN2	Activated dendritic cell	Innate
XPO6	Activated dendritic cell	Innate
CLEC4C	Activated dendritic cell	Innate
TNFAIP2	Activated dendritic cell	Innate
UBD	Activated dendritic cell	Innate
ACTR3	Activated dendritic cell	Innate
RAB1A	Activated dendritic cell	Innate
SLA	Activated dendritic cell	Innate
HLA-DQA2	Activated dendritic cell	Innate
SIGLEC5	Activated dendritic cell	Innate
SLAMF9	Activated dendritic cell	Innate
ABAT	CD56bright natural killer cell	Innate
C11orf75	CD56bright natural killer cell	Innate
C5orf15	CD56bright natural killer cell	Innate
CDHR1	CD56bright natural killer cell	Innate
DCAF12	CD56bright natural killer cell	Innate
DYNLL1	CD56bright natural killer cell	Innate
GPR137B	CD56bright natural killer cell	Innate
HCP5	CD56bright natural killer cell	Innate
HDGFRP2	CD56bright natural killer cell	Innate
KRT86	CD56bright natural killer cell	Innate
MLST8	CD56bright natural killer cell	Innate
ELMOD3	CD56bright natural killer cell	Innate
ENTPD5	CD56bright natural killer cell	Innate
FAM119A	CD56bright natural killer cell	Innate
FAM179A	CD56bright natural killer cell	Innate
CLIC2	CD56bright natural killer cell	Innate
COX7A2L	CD56bright natural killer cell	Innate
CREB3L4	CD56bright natural killer cell	Innate
CSF1	CD56bright natural killer cell	Innate
CSNK2A2	CD56bright natural killer cell	Innate
CSTA	CD56bright natural killer cell	Innate
CSTB	CD56bright natural killer cell	Innate
CTPS	CD56bright natural killer cell	Innate
CTSD	CD56bright natural killer cell	Innate
FST	CD56bright natural killer cell	Innate
GATA2	CD56bright natural killer cell	Innate
GMPR	CD56bright natural killer cell	Innate
HDC	CD56bright natural killer cell	Innate
HEY1	CD56bright natural killer cell	Innate
HOXA1	CD56bright natural killer cell	Innate
HS2ST1	CD56bright natural killer cell	Innate
HS3ST1	CD56bright natural killer cell	Innate
BCL11B	CD56bright natural killer cell	Innate
CDH3	CD56bright natural killer cell	Innate
MYL6B	CD56bright natural killer cell	Innate
NAA16	CD56bright natural killer cell	Innate
ClQA	CD56bright natural killer cell	Innate
ClQB	CD56bright natural killer cell	Innate
CYP27B1	CD56bright natural killer cell	Innate
EIF3M	CD56bright natural killer cell	Innate
CYP27A1	CD56dim natural killer cell	Innate
DDX55	CD56dim natural killer cell	Innate
DYRK2	CD56dim natural killer cell	Innate
RPL37A	CD56dim natural killer cell	Innate
NOTCH3	CD56dim natural killer cell	Innate
AKR7A3	CD56dim natural killer cell	Innate
GPRC5C	CD56dim natural killer cell	Innate
GRIN1	CD56dim natural killer cell	Innate
HLA-E	CD56dim natural killer cell	Innate
PORCN	CD56dim natural killer cell	Innate
PSMC4	CD56dim natural killer cell	Innate
UPP1	CD56dim natural killer cell	Innate
IL21R	CD56dim natural killer cell	Innate
KIR2DS1	CD56dim natural killer cell	Innate
KIR2DS2	CD56dim natural killer cell	Innate
KIR2DS5	CD56dim natural killer cell	Innate
GIPR	Eosinophil	Innate
KRT18P50	Eosinophil	Innate
LRMP	Eosinophil	Innate
FOSB	Eosinophil	Innate
RRP12	Eosinophil	Innate
GPR183	Eosinophil	Innate
NR4A3	Eosinophil	Innate
ST3GAL6	Eosinophil	Innate
DEPDC5	Eosinophil	Innate
PDE6C	Eosinophil	Innate
PKD2L2	Eosinophil	Innate
GPR65	Eosinophil	Innate
IL5RA	Eosinophil	Innate
P2RY14	Eosinophil	Innate
DACH1	Eosinophil	Innate
DAPK2	Eosinophil	Innate
EMR3	Eosinophil	Innate
ACADM	Immature dendritic cell	Innate
AHCYL1	Immature dendritic cell	Innate
ALDH1A2	Immature dendritic cell	Innate
ALDH3A2	Immature dendritic cell	Innate
ALDH9A1	Immature dendritic cell	Innate
ALOX15	Immature dendritic cell	Innate
AMT	Immature dendritic cell	Innate
ARL1	Immature dendritic cell	Innate
ATIC	Immature dendritic cell	Innate
ATP5A1	Immature dendritic cell	Innate
CAPZA1	Immature dendritic cell	Innate
LILRA5	Immature dendritic cell	Innate
RDX	Immature dendritic cell	Innate
RRAGD	Immature dendritic cell	Innate
TACSTD2	Immature dendritic cell	Innate
INPP5F	Immature dendritic cell	Innate
RAB38	Immature dendritic cell	Innate
PLAU	Immature dendritic cell	Innate
CSF3R	Immature dendritic cell	Innate
SLC18A2	Immature dendritic cell	Innate
AMPD2	Immature dendritic cell	Innate
CLTB	Immature dendritic cell	Innate
C1orf162	Immature dendritic cell	Innate
AIF1	Macrophage	Innate
CCL1	Macrophage	Innate
CCL14	Macrophage	Innate
CCL23	Macrophage	Innate
CCL26	Macrophage	Innate
CD300LB	Macrophage	Innate
CNR1	Macrophage	Innate
CNR2	Macrophage	Innate
EIF1	Macrophage	Innate
EIF4A1	Macrophage	Innate
FPR1	Macrophage	Innate
FPR2	Macrophage	Innate
FRAT2	Macrophage	Innate
GPR27	Macrophage	Innate
GPR77	Macrophage	Innate
RNASE2	Macrophage	Innate
MS4A2	Macrophage	Innate
BASP1	Macrophage	Innate
IGSF6	Macrophage	Innate
HK3	Macrophage	Innate
VNN1	Macrophage	Innate
FES	Macrophage	Innate
NPL	Macrophage	Innate
FZD2	Macrophage	Innate
FAM198B	Macrophage	Innate
HNMT	Macrophage	Innate
SLC15A3	Macrophage	Innate
CD4	Macrophage	Innate
TXNDC3	Macrophage	Innate
FRMD4A	Macrophage	Innate
CRYBB1	Macrophage	Innate
HRH1	Macrophage	Innate
WNT5B	Macrophage	Innate
ADAMTS3	Mast cell	Innate
CPA3	Mast cell	Innate
CMA1	Mast cell	Innate
CTSG	Mast cell	Innate
ARHGAP15	Mast cell	Innate
CPM	Mast cell	Innate
FCN1	Mast cell	Innate
FTL	Mast cell	Innate
HSPA6	Mast cell	Innate
ITGA9	Mast cell	Innate
RNASE3	Mast cell	Innate
S100A4	Mast cell	Innate
SIGLEC8	Mast cell	Innate
SLC6A4	Mast cell	Innate
PTGS2	Mast cell	Innate
EGR3	Mast cell	Innate
PILRA	Mast cell	Innate
CCR2	MDSC	Innate
CD14	MDSC	Innate
CD2	MDSC	Innate
CD86	MDSC	Innate
CXCR4	MDSC	Innate
FCGR2A	MDSC	Innate
FCGR2B	MDSC	Innate
FCGR3A	MDSC	Innate
FERMT3	MDSC	Innate
GPSM3	MDSC	Innate
IL18BP	MDSC	Innate
IL4R	MDSC	Innate
ITGAL	MDSC	Innate
ITGAM	MDSC	Innate
PARVG	MDSC	Innate
PSAP	MDSC	Innate
PTGER2	MDSC	Innate
PTGES2	MDSC	Innate
S100A8	MDSC	Innate
S100A9	MDSC	Innate
ASGR2	Monocyte	Innate
CFP	Monocyte	Innate
ASGR1	Monocyte	Innate
CD1D	Monocyte	Innate
UPK3A	Monocyte	Innate
ACTG1	Monocyte	Innate
ANXA5	Monocyte	Innate
ATP6V1B2	Monocyte	Innate
CFL1	Monocyte	Innate
DAZAP2	Monocyte	Innate
CTBS	Monocyte	Innate
EMR4P	Monocyte	Innate
HIVEP2	Monocyte	Innate
MARCKSL1	Monocyte	Innate
MBP	Monocyte	Innate
MMP15	Monocyte	Innate
PNPLA6	Monocyte	Innate
TMBIM6	Monocyte	Innate
PQBP1	Monocyte	Innate
TEX264	Monocyte	Innate
IKZF1	Monocyte	Innate
AKT3	Natural killer cell	Innate
AXL	Natural killer cell	Innate
BST2	Natural killer cell	Innate
CDH2	Natural killer cell	Innate
CRTAM	Natural killer cell	Innate
CSF2RA	Natural killer cell	Innate
CTSZ	Natural killer cell	Innate
CXCL1	Natural killer cell	Innate
CYTH1	Natural killer cell	Innate
DAXX	Natural killer cell	Innate
DGKH	Natural killer cell	Innate
DLL4	Natural killer cell	Innate
DPYD	Natural killer cell	Innate
ERBB3	Natural killer cell	Innate
F11R	Natural killer cell	Innate
FAM27A	Natural killer cell	Innate
FAM49A	Natural killer cell	Innate
FASLG	Natural killer cell	Innate
FCGR1A	Natural killer cell	Innate
FN1	Natural killer cell	Innate
FSTL1	Natural killer cell	Innate
FUCA1	Natural killer cell	Innate
GBP3	Natural killer cell	Innate
GLS2	Natural killer cell	Innate
GRB2	Natural killer cell	Innate
LST1	Natural killer cell	Innate
BCL2	Natural killer cell	Innate
CDC5L	Natural killer cell	Innate
FGF18	Natural killer cell	Innate
FUT5	Natural killer cell	Innate
FZR1	Natural killer cell	Innate
GAGE2	Natural killer cell	Innate
IGFBP5	Natural killer cell	Innate
KANK2	Natural killer cell	Innate
LDB3	Natural killer cell	Innate
BTN2A2	Natural killer T cell	Innate
CD101	Natural killer T cell	Innate
CD109	Natural killer T cell	Innate
CNPY3	Natural killer T cell	Innate
CNPY4	Natural killer T cell	Innate
CREB1	Natural killer T cell	Innate
CRTC2	Natural killer T cell	Innate
CRTC3	Natural killer T cell	Innate
CSF2	Natural killer T cell	Innate
KLRC1	Natural killer T cell	Innate
FUT4	Natural killer T cell	Innate
ICAM2	Natural killer T cell	Innate
IL32	Natural killer T cell	Innate
LAMP2	Natural killer T cell	Innate
LILRB5	Natural killer T cell	Innate
KLRG1	Natural killer T cell	Innate
HSPA4	Natural killer T cell	Innate
HSPB6	Natural killer T cell	Innate
ISM2	Natural killer T cell	Innate
ITIH2	Natural killer T cell	Innate
KDM4C	Natural killer T cell	Innate
KIR2DS4	Natural killer T cell	Innate
KIRREL3	Natural killer T cell	Innate
SDCBP	Natural killer T cell	Innate
NFATC2IP	Natural killer T cell	Innate
MICB	Natural killer T cell	Innate
KIR2DL1	Natural killer T cell	Innate
KIR2DL3	Natural killer T cell	Innate
KIR3DL1	Natural killer T cell	Innate
KIR3DL2	Natural killer T cell	Innate
NCR1	Natural killer T cell	Innate
FOSL1	Natural killer T cell	Innate
TSLP	Natural killer T cell	Innate
SLC7A7	Natural killer T cell	Innate
SPP1	Natural killer T cell	Innate
TREM2	Natural killer T cell	Innate
UBASH3A	Natural killer T cell	Innate
YBX2	Natural killer T cell	Innate
CCDC88A	Natural killer T cell	Innate
CLEC1A	Natural killer T cell	Innate
THBD	Natural killer T cell	Innate
PDPN	Natural killer T cell	Innate
VCAM1	Natural killer T cell	Innate
EMR1	Natural killer T cell	Innate
CREB5	Neutrophil	Innate
CDA	Neutrophil	Innate
CHST15	Neutrophil	Innate
S100A12	Neutrophil	Innate
APOBEC3A	Neutrophil	Innate
CASP5	Neutrophil	Innate
MMP25	Neutrophil	Innate
HAL	Neutrophil	Innate
C1orf183	Neutrophil	Innate
FFAR2	Neutrophil	Innate
MAK	Neutrophil	Innate
CXCR1	Neutrophil	Innate
STEAP4	Neutrophil	Innate
MGAM	Neutrophil	Innate
BTNL8	Neutrophil	Innate
CXCR2	Neutrophil	Innate
TNFRSF10C	Neutrophil	Innate
VNN3	Neutrophil	Innate
CBX6	Plasmacytoid dendritic cell	Innate
DAB2	Plasmacytoid dendritic cell	Innate
DDX17	Plasmacytoid dendritic cell	Innate
HIGD1A	Plasmacytoid dendritic cell	Innate
IDH3A	Plasmacytoid dendritic cell	Innate
IL3RA	Plasmacytoid dendritic cell	Innate
MAGED1	Plasmacytoid dendritic cell	Innate
NUCB2	Plasmacytoid dendritic cell	Innate
OFD1	Plasmacytoid dendritic cell	Innate
OGT	Plasmacytoid dendritic cell	Innate
PDIA4	Plasmacytoid dendritic cell	Innate
SERTAD2	Plasmacytoid dendritic cell	Innate
SIRPA	Plasmacytoid dendritic cell	Innate
TMED2	Plasmacytoid dendritic cell	Innate
ENG	Plasmacytoid dendritic cell	Innate
FCAR	Plasmacytoid dendritic cell	Innate
IGF1	Plasmacytoid dendritic cell	Innate
ITGA2B	Plasmacytoid dendritic cell	Innate
GABARAP	Plasmacytoid dendritic cell	Innate
GPX1	Plasmacytoid dendritic cell	Innate
KRT23	Plasmacytoid dendritic cell	Innate
PROK2	Plasmacytoid dendritic cell	Innate
RALB	Plasmacytoid dendritic cell	Innate
RETNLB	Plasmacytoid dendritic cell	Innate
RNF141	Plasmacytoid dendritic cell	Innate
SEC14L1	Plasmacytoid dendritic cell	Innate
SEPX1	Plasmacytoid dendritic cell	Innate
EMP3	Plasmacytoid dendritic cell	Innate
CD300LF	Plasmacytoid dendritic cell	Innate
ABTB1	Plasmacytoid dendritic cell	Innate
KLHL21	Plasmacytoid dendritic cell	Innate
PHRF1	Plasmacytoid dendritic cell	Innate

## Sheet: Table S3
Table S3. The 27 immune checkpoints enrolled in this study.
Gene	Category
CD274	B7-CD28
CD276	B7-CD28
CTLA4	B7-CD28
HHLA2	B7-CD28
ICOS	B7-CD28
ICOSLG	B7-CD28
PDCD1	B7-CD28
PDCD1LG2	B7-CD28
TMIGD2	B7-CD28
VTCN1	B7-CD28
BTLA	TNF superfamily
CD27	TNF superfamily
CD40	TNF superfamily
CD40LG	TNF superfamily
CD70	TNF superfamily
TNFRSF18	TNF superfamily
TNFRSF4	TNF superfamily
TNFRSF9	TNF superfamily
TNFSF14	TNF superfamily
ENTPD1	Others
FGL1	Others
HAVCR2	Others
IDO1	Others
LAG3	Others
NCR3	Others
NT5E	Others
SIGLEC15	Others

## Sheet: Table S4
Table S4. The trajectory genes enrolled in this study.
Cluster	Gene
CD8+ T cells C1	HSPA1A
CD8+ T cells C1	GPR183
CD8+ T cells C1	DNAJB1
CD8+ T cells C1	IL7R
CD8+ T cells C1	ANXA1
CD8+ T cells C1	HSPA6
CD8+ T cells C1	TXNIP
CD8+ T cells C1	LMNA
CD8+ T cells C1	IFNGR1
CD8+ T cells C1	AHNAK
CD8+ T cells C1	FOS
CD8+ T cells C1	KLRG1
CD8+ T cells C1	FAM65B
CD8+ T cells C1	ADRB2
CD8+ T cells C1	AIM1
CD8+ T cells C1	SAMHD1
CD8+ T cells C1	FOSB
CD8+ T cells C1	TNF
CD8+ T cells C1	ANXA2
CD8+ T cells C1	A2M
CD8+ T cells C1	ZC3HAV1
CD8+ T cells C1	CCNH
CD8+ T cells C1	VIM
CD8+ T cells C1	CD69
CD8+ T cells C1	PARP8
CD8+ T cells C2	PRKCH
CD8+ T cells C2	ITM2A
CD8+ T cells C2	CD38
CD8+ T cells C2	LAG3
CD8+ T cells C2	TNFRSF1B
CD8+ T cells C2	RDH10
CD8+ T cells C2	LYST
CD8+ T cells C2	GEM
CD8+ T cells C2	HIPK2
CD8+ T cells C2	TRAC
CD8+ T cells C2	ETV1
CD8+ T cells C2	DGKH
CD8+ T cells C2	CD27
CD8+ T cells C2	AKAP5
CD8+ T cells C2	FAM3C
CD8+ T cells C2	NAB1
CD8+ T cells C2	SCAPER
CD8+ T cells C2	AHI1
CD8+ T cells C2	SLA
CD8+ T cells C2	TOX
CD8+ T cells C2	ASB2
CD8+ T cells C2	VCAM1
CD8+ T cells C2	LIMS1
CD8+ T cells C2	SIRPG
CD8+ T cells C2	RGS2
CD8+ T cells C2	TIGIT
CD8+ T cells C2	SNAP47
CD8+ T cells C2	KIR2DL4
CD8+ T cells C2	PDCD1
CD8+ T cells C2	HAVCR2
CD8+ T cells C2	ENTPD1
CD8+ T cells C2	TNFRSF9
CD8+ T cells C2	CTLA4
CD8+ T cells C2	CXCL13

## Sheet: Table S5
Table S5. The characteristic genes of three heterogeneous clusters.
C1			C2			C3
Gene	ENTREZID		Gene	ENTREZID		Gene	ENTREZID
CYP2A6	1548		EEF1A2	1917		PLA2G2A	5320
HSD17B13	345275		HGFAC	3083		CRP	1401
SPINK1	6690		CHI3L1	1116		SAA2	6289
CYP3A4	1576		GPC3	2719		SAA1	6288
THRSP	7069		MT1E	4493		LCN2	3934
SDS	10993		PEG10	23089		SAA2-SAA4	100528017
C9	735		SFN	2810		NNMT	4837
SLC25A47	283600		SCGN	10590		LYZ	4069
SLC22A1	6580		ELFN1	392617		TMEM92	162461
GSTA2	2939		FABP4	2167		CCL19	6363
GCGR	2642		IGFBP1	3484		LY6E	4061
MUC13	56667		SOAT2	8435		CD5L	922
UGT1A4	54657		MT2A	4502		JCHAIN	3512
IGF2	3481		LRCOL1	100507055		VNN2	8875
HAO2	51179		SLC1A1	6505		CXCL10	3627
CYP8B1	1582		WLS	79971		CXCL2	2920
TTC36	143941		MDK	4192		MMP9	4318
KRT23	25984		ALG1L	200810		HLA-DQA2	3118
HSD11B1	3290		AKR7A3	22977		UBD	10537
TAT	6898		MYBL2	4605		THBS4	7060
CYP7A1	1581		IGF2BP2	10644		LY96	23643
ACSM1	116285		H2AFY2	NA		LTB	4050
S100P	6286		CLGN	1047		S100A9	6280
GLYAT	10249		LCAT	3931		CXCL9	4283
ADH4	127		AFP	174		CAPG	822
MOGAT2	80168		SLC29A4	222962		PYCARD	29108
CCL20	6364		RASD1	51655		HLA-DRB5	3127
AKR1D1	6718		OGDHL	55753		VCAM1	7412
FNDC5	252995		KCND3	3752		LBP	3929
SLC10A1	6554		TRIM31	11074		ACP5	54
CFHR3	10878		ZIC2	7546		PLTP	5360
BHMT	635		DTX1	1840		ICAM1	3383
CYP17A1	1586		ALPL	249		CHRDL2	25884
BEX2	84707		PHGDH	26227		HLA-DRB1	3123
UGT1A9	54600		DUSP9	1852		LGALS2	3957
CYP2A7	1549		ITPKA	3706		AC091180.1	NA
FETUB	26998		COCH	1690		A2M	2
UGT3A1	133688		ATOH8	84913		BIRC3	330
SUSD4	55061		IGF2BP1	10642		IFITM1	8519
MT1X	4501		FUT6	2528		RGS1	5996
PIGR	5284		CDC20	991		RGS2	5997
CFHR5	81494		GNAZ	2781		SOCS3	9021
PCK1	5105		SLC4A4	8671		CCL5	6352
ADH1C	126		FST	10468		TDGF1	6997
PYCR1	5831		DNASE1L3	1776		SKAP1	8631
HPD	3242		UBE2C	11065		HLA-DPA1	3113
GYS2	2998		BIRC5	332		CPVL	54504
TMEM82	388595		PYROXD2	84795		IL2RG	3561
TDO2	6999		E2F1	1869		CD74	972
VIL1	7429		HIST1H2BC	NA		HLA-DQB1	3119
SLC28A1	9154		TOP2A	7153		IGLL5	100423062
ETV4	2118		MAPK8IP2	23542		CD44	960
NAT2	10		SPARCL1	8404		MSC	9242
ACSL4	2182		TSC22D3	1831		TREM2	54209
CYP2C8	1558		APCS	325		CD2	914
B3GNT3	10331		ADRA1B	147		TRIM22	10346
TESC	54997		PTTG1	9232		HLA-DRA	3122
CD24	100133941		IGSF3	3321		HLA-F	3134
GREM2	64388		CDT1	81620		HLA-DMA	3108
S100A14	57402		CDKN2A	1029		CD52	1043
CYP2B6	1555		CA2	760		C1QB	713
CLDN4	1364		RBP7	116362		BATF	10538
APOF	319		SCAMP5	192683		S100A4	6275
UGT1A1	54658		AURKB	9212		CCL18	6362
CYP39A1	51302		BEX5	340542		IL32	9235
CXCL8	3576		APOBEC3B	9582		HLA-DQA1	3117
CFHR4	10877		KIFC1	3833		HLA-B	3106
BCHE	590		MSI1	4440		C1QA	712
GPR88	54112		VSTM2L	128434		OVGP1	5016
CDHR2	54825		TMEM47	83604		FCGR3A	2214
MT1A	4489		CD55	1604		SNCG	6623
ABCB11	8647		G6PD	2539		HLA-DQB2	3120
GBP7	388646		LRRC1	55227		CD40	958
RTP3	83597		TROAP	10024		DERL3	91319
CKB	1152		ASF1B	55723		CD3D	915
RPL39L	116832		SQLE	6713		VSIG4	11326
TBX15	6913		KIF2C	11004		ADGRE5	976
MBL2	4153		TPX2	22974		HLA-DPB1	3115
CYP2C9	1559		FOXM1	2305		RENBP	5973
SRD5A2	6716		CENPM	79019		S100A8	6279
ADH1B	125		VWF	7450		LCP1	3936
CXCL1	2919		HSD17B2	3294		SOD2	6648
FOXQ1	94234		CCNB1	891		FASN	2194
RDH16	8608		TK1	7083		SOCS1	8651
ALDH1L1	10840		LAPTM4B	55353		GZMA	3001
LOXL4	84171		GADD45B	4616		CD3E	916
NECAB2	54550		CAMK1D	57118		GPNMB	10457
ANXA10	11199		CCNB2	9133		C1QC	714
CPS1	1373		IRS2	8660		RNASE6	6039
UGT2B10	7365		MKI67	4288		IFI27L2	83982
TRNP1	388610		SDPR	NA		PLBD1	79887
UGT2B7	7364		MLPH	79083		CFD	1675
GPLD1	2822		HS3ST3B1	9953		FOLR2	2350
SLC27A5	10998		CDKN3	1033		HMOX1	3162
LEPR	3953		RTN2	6253		CXCL16	58191
PRR15L	79170		HSPA1B	3304		F13A1	2162
CYP1A2	1544		HIST1H2AC	NA		CYBB	1536
ANXA13	312		CDK1	983		RARRES3	NA
SPINT1	6692		FLRT3	23767		DUSP5	1847
SLC51A	200931		CDCA5	113130		LIMD2	80774
BICC1	80114		LMNB1	4001		BASP1	10409
PHYHD1	254295		KIF20A	10112		COTL1	23406
IGFBP2	3485		PLK1	5347		CD163	9332
CYP1A1	1543		CENPW	387103		GSTP1	2950
GPD1	2819		CCNA2	890		HCST	10870
GGT1	2678		UBE2QL1	134111		ABRACL	58527
AOX1	316		MCM2	4171		LAPTM5	7805
CYP4A22	284541		NUSAP1	51203		MDFIC	29969
CTH	1491		TYMS	7298		SECTM1	6398
F9	2158		SPC24	147841		PPL	5493
GAL3ST1	9514		FAM83D	81610		CTSS	1520
G0S2	50486		BTNL9	153579		MRC1	4360
SEC14L2	23541		STK26	51765		CD4	920
SELM	NA		ANGPTL1	9068		SIGIRR	59307
ETNPPL	64850		FCN3	8547		TYMP	1890
ZG16	653808		RRM2	6241		NKG7	4818
IGSF23	147710		CENPA	1058		SCPEP1	59342
ANO1	55107		SOCS2	8835		DAB2	1601
CYP11A1	1583		RECQL4	9401		PLEKHA4	57664
UBXN10	127733		SLC25A30	253512		ETV7	51513
UGT2B17	7367		METRN	79006		RAC2	5880
ACSM5	54988		CDC6	990		PALLD	23022
SLC46A3	283537		HJURP	55355		ALOX5AP	241
MYRIP	25924		SKA1	220134		NCF2	4688
AQP9	366		CFI	3426		ARHGAP4	393
SUSD3	203328		CSAD	51380		SRGN	5552
APOA5	116519		CDCA8	55143		CXCR4	7852
ENPP7	339221		GABARAPL1	23710		PACSIN3	29763
CYP4A11	1579		CENPF	1063		LGALS9	3965
SULT1C2	6819		NUF2	83540		BTG2	7832
DCDC2	51473		KIF4A	24137		IL7R	3575
ABCA8	10351		LHPP	64077		KLRB1	3820
CUX2	23316		KIAA0101	NA		AKR1B1	231
QSOX1	5768		KIF18B	146909		TGM2	7052
GLYATL1	92292		MELK	9833		HLA-DMB	3109
FGGY	55277		CDKN2C	1031		SH3BGRL	6451
UGT1A6	54578		PBK	55872		NPL	80896
PDK4	5166		IL17RB	55540		RNASE1	6035
SULT1E1	6783		ZWINT	11130		CGN	57530
LGALS3BP	3959		NT5DC2	64943		ACKR1	2532
PANX2	56666		GINS1	9837		GZMH	2999
PHLDA2	7262		DEPDC1B	55789		GSTA4	2941
KRT19	3880		IQGAP3	128239		ITGB2	3689
PROZ	8858		CD109	135228		CXCL13	10563
GFRA1	2674		STMN1	3925		FXYD5	53827
AASS	10157		NEK2	4751		CD53	963
KCNJ4	3761		CDC45	8318		KCNAB2	8514
INSIG1	3638		PLCXD1	55344		FCER1G	2207
SOX9	6662		TCF19	6941		RARRES1	5918
XDH	7498		CES5A	221223		GPR183	1880
COL5A3	50509		HMMR	3161		TNFAIP8L3	388121
TRPM8	79054		INHBA	3624		CCL4L2	9560
ACADL	33		SOX12	6666		CSF1R	1436
ELOVL7	79993		FAS	355		CCL3	6348
ASPDH	554235		FAM222A	84915		AIF1	199
FBXO2	26232		ABLIM3	22885		MS4A6A	64231
DIO1	1733		GPIHBP1	338328		TYROBP	7305
SLC6A12	6539		PER1	5187		CST7	8530
AKR1C2	1646		TUBB2A	7280		HSH2D	84941
HPR	3250		BUB1B	701		DUSP2	1844
ABCB4	5244		AURKA	6790		CCL24	6369
S100A6	6277		NCAPG	64151		CECR1	NA
RAB34	83871		ATAD2	29028		SEMA6C	10500
KMO	8564		DTL	51514		LIMK2	3985
ST14	6768		ZNF28	7576		RAB3IL1	5866
NUGGC	389643		GNG7	2788		CTSW	1521
SLC6A8	6535		TMEM30B	161291		ITM2A	9452
EFHD1	80303		STEAP4	79689		FAM26F	NA
TSKU	25987		GK	2710		GZMK	3003
ABCG2	9429		SKA3	221150		ARL4C	10123
ETNK2	55224		SPNS2	124976		RPP25	54913
GDF15	9518		SPC25	57405		LDHB	3945
PAQR5	54852		DUSP8	1850		TLR2	7097
GYLTL1B	NA		BCO2	83875		CORO1A	11151
SOX4	6659		CCDC71L	168455		KYNU	8942
MFAP3L	9848		TRIP13	9319		LSP1	4046
NR1I3	9970		UBE2T	29089		KLF4	9314
ACOT12	134526		TMEM97	27346		CD7	924
ANGPTL4	51129		NDRG1	10397		MPEG1	219972
SHD	56961		TMEM98	26022		ZMYND15	84225
LAD1	3898		ASPM	259266		HLA-DOA	3111
C6	729		LMOD1	25802		PLEK	5341
GSTA1	2938		FAM174B	400451		IFI16	3428
DSG1	1828		FAAH2	158584		PSMB9	5698
PI3	5266		PRC1	9055		SLAMF8	56833
AKR1C1	1645		CDC25C	995		TMIE	259236
NR1I2	8856		NCAPH	23397		RGS10	6001
GPT	2875		RMI2	116028		TMSB4X	7114
UGT2B15	7366		TACC3	10460		NT5M	56953
IER3	8870		NRM	11270		CETP	1071
SLC7A2	6542		NDC80	10403		EMP3	2014
BAIAP2L2	80115		BMF	90427		DBP	1628
TCP10L	140290		TMPRSS2	7113		MS4A4A	51338
SYPL2	284612		ATF3	467		CLDN9	9080
SLC13A5	284111		MNS1	55329		GBP1	2633
TTPA	7274		RASGEF1B	153020		ITGAL	3683
GPT2	84706		GINS2	51659		GBP2	2634
PFKFB1	5207		SIAE	54414		IFITM2	10581
HP	3240		ANLN	54443		MSN	4478
OTC	5009		SNX22	79856		PLSCR1	5359
CES1	1066		H2AFX	NA		STAT1	6772
GPX7	2882		YBX2	51087		HLA-C	3107
TMOD1	7111		SPAG5	10615		FAM46C	NA
HKDC1	80201		GTSE1	51512		PRF1	5551
SLC27A2	11001		CKS2	1164		SELPLG	6404
SULT1A2	6799		FLVCR2	55640		DOK2	9046
SULT1B1	27284		CCNE1	898		ISG20	3669
OSGIN1	29948		ANGPTL6	83854		SERPINB8	5271
PLP2	5355		STS	412		MS4A7	58475
SLC38A1	81539		MCM4	4173		CCL3L3	414062
RAMP1	10267		ACADS	35		UCP2	7351
CYP3A5	1577		MCM3	4172		HCLS1	3059
EPCAM	4072		C5AR2	27202		LHFPL2	10184
PPARGC1A	10891		NPR3	4883		MAPK8IP1	9479
ACSM2A	123876		DLGAP5	9787		VPREB3	29802
HOGA1	112817		CCND1	595		PPP1R18	170954
KCNJ8	3764		FAM111B	374393		TNFRSF10D	8793
DCXR	51181		CDC25B	994		CXCL11	6373
ZNF385B	151126		UBE2S	27338		LST1	7940
SULT2A1	6822		ECT2	1894		C3AR1	719
CYBA	1535		NREP	9315		FOXP3	50943
CPED1	79974		BOK	666		RPS6KA1	6195
TMED3	23423		ZNF239	8187		CX3CL1	6376
PTP4A3	11156		CENPU	79682		GSTO2	119391
IL27	246778		UPK3A	7380		ZC3H12A	80149
SPHK1	8877		GPRIN1	114787		CTSC	1075
CYP4F2	8529		COMT	1312		HCK	3055
NRSN2	80023		C16orf59	NA		C5AR1	728
DAO	1610		GMNN	51053		ITGAM	3684
ELMO3	79767		ZMAT1	84460		TNFRSF18	8784
ABCC9	10060		FAM43A	131583		GPSM3	63940
SLC6A13	6540		PRR11	55771		HLA-A	3105
EVC	2121		ACAT1	38		CLEC10A	10462
AGXT2	64902		PAQR4	124222		HLA-G	3135
UGT1A3	54659		FCN2	2220		FERMT3	83706
ABCA6	23460		BUB1	699		CMTM3	123920
TMSB10	9168		PRMT6	55170		SPI1	6688
AKR1C4	1109		TUBA1B	10376		CD48	962
CES3	23491		SHH	6469		GLIPR2	152007
FCAMR	83953		EIF4EBP1	1978		CHST11	50515
SLC1A5	6510		CDCA7L	55536		FABP3	2170
CA14	23632		CEP55	55165		CCL4	6351
TC2N	123036		ORC1	4998		CELSR1	9620
KLF5	688		TSHZ2	128553		SERPINA1	5265
IYD	389434		CHAF1B	8208		FPR3	2359
AQP8	343		OIP5	11339		FKBP11	51303
LYPD1	116372		DDAH2	23564		RAB20	55647
BAMBI	25805		KIF11	3832		SPSB1	80176
TJP3	27134		AKR1C3	8644		GZMM	3004
GOLM1	51280		S100A10	6281		MVP	9961
FOLH1	2346		TTK	7272		BCL3	602
SLC25A15	10166		RND3	390		MZB1	51237
NAGS	162417		DYSF	8291		DEF6	50619
TMEM246	NA		KLF6	1316		PIK3IP1	113791
ADM2	79924		CBR4	84869		IGSF6	10261
SLC25A25	114789		RND2	8153		GBP4	115361
CCL16	6360		ARID3A	1820		PCED1B	91523
WDR72	256764		NTN4	59277		GSN	2934
FNDC4	64838		PPAP2A	NA		APOBEC3C	27350
LPA	4018		CIB2	10518		CARD16	114769
TFF3	7033		CHML	1122		ATP2A3	489
STK39	27347		C1orf186	NA		TNFRSF1B	7133
SPTBN2	6712		SMC4	10051		BCL2A1	597
CP	1356		LDLR	3949		IDO1	3620
HBB	3043		SPATA18	132671		FGL2	10875
C4BPA	722		H2AFZ	NA		FABP5	2171
GDA	9615		KIF23	9493		PREX1	57580
CYP2C18	1562		PLCB1	23236		LY86	9450
MMP11	4320		MMD	23531		CARD6	84674
OLFM2	93145		MND1	84057		AMOT	154796
SLC22A25	387601		LAP3	51056		CASP1	834
RBP5	83758		DEPDC1	55635		SELL	6402
SLCO1B1	10599		CHEK2	11200		SLC7A7	9056
TMEM27	NA		E2F8	79733		IRF8	3394
ACSL1	2180		ESPL1	9700		PSMB8	5696
SNAI2	6591		CPT1A	1374		MPP1	4354
ACSM3	6296		RACGAP1	29127		CD79A	973
HRASLS2	NA		SHC2	25759		SCNN1D	6339
MYCL	4610		COLEC10	10584		TMEM106A	113277
TM6SF2	53345		MCM5	4174		PLA2G7	7941
KLKB1	3818		CDCA3	83461		EIF4E3	317649
NEURL3	93082		TSC22D1	8848		ARPC1B	10095
PON1	5444		RFC4	5984		IL18	3606
ARRDC4	91947		TFRC	7037		NCF4	4689
TGFBR3L	100507588		ARHGEF19	128272		GIMAP4	55303
ISM1	140862		CKAP4	10970		TNFRSF4	7293
ACMSD	130013		NR4A2	4929		SPOCK2	9806
ADH6	130		PGBD1	84547		B3GALT4	8705
FMO3	2328		TXN	7295		ALS2CL	259173
C8A	731		C8G	733		EVI2B	2124
SLC17A3	10786		PNPLA7	375775		ALOX5	240
DBNDD1	79007		CTNNAL1	8727		RHBDL1	9028
MTHFD1	4522		PKMYT1	9088		SH2D2A	9047
SLC2A6	11182		GDAP1	54332		CTB-50L17.14	NA
NINJ2	4815		FNDC3A	22862		EVL	51466
DMGDH	29958		RAD51AP1	10635		IL10RA	3587
CD14	929		PRIM1	5557		TNFAIP8L2	79626
ARHGEF16	27237		RAD51	5888		C10orf54	NA
GLIS2	84662		SLC50A1	55974		SLC15A3	51296
PTGR1	22949		CDC25A	993		CMTM7	112616
ACSL5	51703		PLOD2	5352		CBR3	874
DDR1	780		POLE2	5427		AMY2B	280
HGD	3081		MESP2	145873		CD8A	925
EHHADH	1962		HMGB2	3148		RNF135	84282
NGFRAP1	NA		VSIG2	23584		PSMB10	5699
GCKR	2646		MBNL2	10150		SLC19A1	6573
RAP1GAP	5909		ZBTB12	221527		GMFG	9535
DPYS	1807		MCM6	4175		SIK2	23235
SLC2A12	154091		PSRC1	84722		CSF1	1435
SPDYC	387778		UHRF1	29128		ARHGDIB	397
ART4	420		ZNF682	91120		EBI3	10148
WNT5B	81029		ASRGL1	80150		DENND2D	79961
TMEM25	84866		WDR34	NA		TYW1B	441250
PBLD	64081		ZBED6CL	113763		RASA3	22821
ST3GAL1	6482		EXO1	9156		THEMIS2	9473
ABAT	18		THSD1	55901		NOXA1	10811
GADD45G	10912		TMEM106C	79022		HLA-DOB	3112
ASNS	440		MXD3	83463		IL27RA	9466
CLDN14	23562		EPPK1	83481		PTPRC	5788
AR	367		RNASEH2A	10535		TNFSF12	8742
WBP5	NA		NAP1L5	266812		C1orf162	128346
EBF4	57593		TMEM100	55273		VWA1	64856
ADAMTS17	170691		SERPING1	710		PLEKHO1	51177
LIPG	9388		ZNF607	84775		STAB1	23166
TCEAL8	90843		RAB11FIP4	84440		CYTIP	9595
CYP3A43	64816		FEN1	2237		IL4I1	259307
STEAP3	55240		SUCLG2	8801		TMEM243	79161
KCTD17	79734		VWA8	23078		IRF1	3659
BSPRY	54836		SNX7	51375		PPP1R3F	89801
KRTCAP3	200634		MMP1	4312		AMICA1	NA
ACSM2B	348158		FLVCR1	28982		VWA7	80737
ZNF83	55769		GALNT15	117248		MTRNR2L12	100463498
FMO4	2329		PCCA	5095		LCK	3932
HMGCS1	3157		PM20D2	135293		TSPAN4	7106
KIF12	113220		WDR76	79968		ZNF502	91392
IGFBP3	3486		SLC1A4	6509		NHLRC1	378884
CES4A	283848		CHST15	51363		XCL2	6846
IFITM10	402778		CDKN2B	1030		SERTAD1	29950
SNAP25	6616		FANCI	55215		CD27	939
GPX3	2878		KPNA2	3838		CEACAM19	56971
PON3	5446		KBTBD11	9920		SERPINB9	5272
ANKRD35	148741		MICB	4277		CD1C	911
CMBL	134147		C17orf97	400566		SRCIN1	80725
CH507-42P11.8	NA		TONSL	4796		B2M	567
DPP4	1803		SHCBP1	79801		CD300A	11314
IFNLR1	163702		IGSF1	3547		ZBTB18	10472
TKFC	26007		ACADVL	37		CCR1	1230
RAB26	25837		ARHGAP11A	9824		GYPC	2995
UNC5CL	222643		LIFR	3977		SDC3	9672
TIGD2	166815		DHFR	1719		PLEKHO2	80301
ELF3	1999		CCDC34	91057		CTSB	1508
SORD	6652		PRTFDC1	56952		DDX39B	7919
EHF	26298		ZNF367	195828		SLC1A3	6507
SEPW1	NA		FGD1	2245		ZBED3	84327
WFDC2	10406		PCDH1	5097		HAVCR2	84868
DDC	1644		PSPH	5723		PLAU	5328
MPDZ	8777		ENO1	2023		CLEC2B	9976
SLC22A18AS	5003		CKAP2L	150468		TAP1	6890
MAPK13	5603		SUCNR1	56670		IL15RA	3601
ECM2	1842		LYVE1	10894		RGL3	57139
SLCO2B1	11309		DUSP16	80824		SYK	6850
GCAT	23464		HN1	NA		CNN2	1265
HMGN5	79366		TMEM187	8269		SIT1	27240
ZBTB16	7704		EZH2	2146		GIMAP2	26157
UPP2	151531		POC1A	25886		ZDHHC11B	653082
TNFRSF21	27242		CYB5D2	124936		SASH3	54440
AZGP1	563		C17orf53	NA		CD69	969
RORC	6097		CENPH	64946		JAK3	3718
SYBU	55638		STARD10	10809		STAT4	6775
CYP4F12	66002		EFNA4	1945		CD163L1	283316
RNASE4	6038		FANCE	2178		ASAH1	427
GCH1	2643		COG3	83548		SAMHD1	25939
RDH5	5959		FAM107A	11170		FCGR2A	2212
ABCB1	5243		SH3RF3	344558		COL27A1	85301
GATM	2628		CENPQ	55166		CD5	921
CHADL	150356		SKP2	6502		SH3BGRL3	83442
ZNF331	55422		ANTXR2	118429		STX11	8676
SLC17A4	10050		MCM7	4176		SCN1B	6324
AGPAT9	NA		TMCO3	55002		IL2RB	3560
ERRFI1	54206		KIF15	56992		TCN2	6948
ALDH6A1	4329		RETSAT	54884		CCL8	6355
SULT1A1	6817		PKN3	29941		SLC2A3	6515
CES2	8824		TNS2	23371		RCN1	5954
SRD5A1	6715		DTYMK	1841		WAS	7454
F11	2160		LRP11	84918		FYB	NA
DBH	1621		SALL2	6297		MICAL1	64780
PAFAH1B3	5050		SGOL1	NA		MANF	7873
C16orf45	NA		CCL14	6358		TWF2	11344
GLOD5	392465		DDX39A	10212		MSR1	4481
GIPC2	54810		NEIL3	55247		NR5A2	2494
EPHX2	2053		TUBB	203068		TMC8	147138
SPINT2	10653		SHB	6461		CCDC88B	283234
ACY3	91703		OCIAD2	132299		NFATC2	4773
LRRC3	81543		SAT1	6303		BTN3A1	11119
ALAS1	211		GATA4	2626		LRRC25	126364
NCK2	8440		PRKCD	5580		GCNT4	51301
PIK3C2G	5288		MAD2L1	4085		CFP	5199
HRSP12	NA		SSR2	6746		ABI3	51225
CYB561	1534		SNRPB	6628		RASSF5	83593
UPB1	51733		FYN	2534		ARHGEF40	55701
CCDC64	NA		CDC37L1	55664		MNDA	4332
ARID3C	138715		SLC16A4	9122		CD72	971
SLC19A3	80704		TUFT1	7286		CXCR3	2833
NLRP6	171389		RB1	5925		RGS19	10287
ENPEP	2028		CHKA	1119		UNC13B	10497
SLC17A1	6568		DNAJB9	4189		CD209	30835
DEPDC7	91614		TRAIP	10293		ARID5A	10865
ZNF320	162967		DOK4	55715		AOAH	313
HSD17B6	8630		RIPK4	54101		HK3	3101
SLC16A2	6567		SLC44A5	204962		PLEKHA6	22874
ATP6V0E2	155066		RAD54L	8438		SIGLEC1	6614
CRYM	1428		MCM10	55388		MMP19	4327
ACKR2	1238		BAIAP2	10458		CD37	951
PAIP2B	400961		UBXN8	7993		TRPV2	51393
TRO	7216		C11orf80	79703		HMHA1	NA
SEPP1	NA		PPAPDC2	NA		UBE2L6	9246
ZMYND12	84217		IMMP2L	83943		CXADR	1525
SRC	6714		HTR2B	3357		IFI35	3430
AADAT	51166		TMEM178A	130733		HS3ST2	9956
CBX6	23466		ST6GALNAC6	30815		BTN3A2	11118
C4orf48	401115		CBX2	84733		PTAFR	5724
EPHX1	2052		RIBC2	26150		CSF2RA	1438
WIPF3	644150		UCK2	7371		PDE4B	5142
CYP4F11	57834		RILP	83547		LFNG	3955
KLF9	687		ZIC5	85416		LIME1	54923
ADRB2	154		WEE1	7465		RALGPS2	55103
TMEM51	55092		PBX3	5090		KCNC3	3748
TEAD2	8463		MMAA	166785		HLA-E	3133
BCAM	4059		NUP210	23225		ITGAX	3687
PAPLN	89932		MAPRE3	22924		SPATA25	128497
HMGA1	3159		CEP131	22994		GLA	2717
MLIP	90523		LRRCC1	85444		BTN3A3	10384
AADAC	13		RPS6KA2	6196		PLAUR	5329
GSTM1	2944		DNAJC15	29103		SREBF2	6721
SHMT1	6470		C11orf84	NA		TMEM102	284114
BLVRA	644		FOXO1	2308		QRICH2	84074
ARHGEF37	389337		PLCG2	5336		SH3BP1	23616
ATP1B3	483		ABCD1	215		CELSR2	1952
GSTZ1	2954		TP73	7161		SLC2A4RG	56731
SMOX	54498		CSRNP1	64651		TLR1	7096
TREH	11181		OSBPL1A	114876		PIM2	11040
ADAMTSL4	54507		GNA14	9630		FOXA2	3170
PLEKHF1	79156		C9orf40	55071		LPIN3	64900
DBN1	1627		CASC5	NA		PPM1M	132160
PAH	5053		RANBP10	57610		SLC43A2	124935
DSG2	1829		SSC4D	136853		GPR34	2857
REN	5972		LRIG3	121227		FPR1	2357
CCNO	10309		CH25H	9023		ZNF568	374900
RCL1	10171		KLHL23	151230		APOBEC3D	140564
SLC22A18	5002		RNF180	285671		RAB32	10981
EIF5A2	56648		EME1	146956		APOBEC3F	200316
ELOVL6	79071		PGD	5226		ARHGAP30	257106
APBA1	320		CCNF	899		CCDC109B	NA
MACROD1	28992		TUBA1C	84790		CD86	942
SCUBE1	80274		SORBS1	10580		MAP10	54627
BAAT	570		TRPM4	54795		GTF2IRD1	9569
SLC7A1	6541		TRIM45	80263		LAMP3	27074
MARCKS	4082		DIP2C	22982		HAPLN3	145864
RUNDC3B	154661		POLD1	5424		HGSNAT	138050
ISYNA1	51477		PCNA	5111		ZBTB7B	51043
ACOT1	641371		LRRC61	65999		TMEM169	92691
TMEM56	NA		TUBG1	7283		SAMD9L	219285
MARCKSL1	65108		ALYREF	10189		CYTH4	27128
C1orf21	81563		CHEK1	1111		THBS3	7059
C8B	732		CKAP2	26586		S1PR4	8698
HAAO	23498		HERPUD1	9709		RRAS	6237
WNK3	65267		LMO7	4008		RGL1	23179
EPB41L1	2036		COQ9	57017		CD83	9308
CD1D	912		TOMM40L	84134		ADAP2	55803
ABCC2	1244		CDCA2	157313		ZNF385A	25946
GLS2	27165		RCAN3	11123		DNAH1	25981
LIF	3976		PIF1	80119		VEGFA	7422
DHODH	1723		SAPCD2	89958		HIST1H2BO	NA
SHF	90525		C19orf66	NA		CYP2S1	29785
HID1	283987		TMEM140	55281		CMKLR1	1240
FAXDC2	10826		FANCD2	2177		GNLY	10578
USP2	9099		GFOD2	81577		FMNL1	752
DHRS1	115817		SLC39A11	201266		NFKB2	4791
PLGLB2	5342		CD82	3732		LAIR1	3903
FGFR3	2261		PPA2	27068		GRTP1	79774
ALDH1A1	216		KRBA1	84626		CCDC113	29070
ANKS6	203286		WASF1	8936		MARCO	8685
TRIM47	91107		MEX3A	92312		AC242988.1	NA
TTC39A	22996		RUSC1	23623		ZKSCAN1	7586
PKIB	5570		KIF22	3835		AGAP9	642517
MTTP	4547		HELLS	3070		ADA	100
CYP7B1	9420		PHF19	26147		IL18BP	10068
SLC44A3	126969		CDCA4	55038		CCR5	1234
SNRPN	6638		RAP2A	5911		WIPF1	7456
LDHD	197257		SPRY2	10253		EVI2A	2123
RABEPK	10244		RCC1	1104		EMILIN2	84034
FKBP5	2289		SYNJ2	8871		KLHDC7B	113730
C10orf35	NA		CDC7	8317		GZMB	3002
TPPP	11076		SAMD4A	23034		TBC1D10C	374403
TAX1BP3	30851		ZNF300	91975		CLIC2	1193
CHD3	1107		CTSV	1515		TAP2	6891
SLC47A1	55244		CD81	975		NLRC5	84166
IER5L	389792		DHRSX	207063		RUNX3	864
ACACB	32		SF3A2	8175		LAG3	3902
PLA2G16	NA		CHTF18	63922		PDCD1	5133
C1orf106	NA		GLMP	112770		NCKAP1L	3071
IGF1	3479		LRSAM1	90678		ANKRD22	118932
GCDH	2639		KIF18A	81930		LYN	4067
TUBA4A	7277		CEP72	55722		SLAMF7	57823
SLC16A13	201232		DLC1	10395		PXYLP1	92370
TTYH3	80727		LMF1	64788		CXCR6	10663
MASP2	10747		PDF	64146		PRKCZ	5590
EGLN3	112399		CENPK	64105		TNFRSF14	8764
GADD45A	1647		MTFR2	113115		PRKCA	5578
TNFSF10	8743		CKS1B	1163		PMM1	5372
SORL1	6653		DNMT3A	1788		TNFSF13B	10673
ACSS1	84532		BAALC	79870		TOR1AIP2	163590
FITM1	161247		PLEKHH3	79990		ZKSCAN3	80317
ACADSB	36		GPR155	151556		MFNG	4242
GLS	2744		DECR1	1666		GBP5	115362
CA5A	763		LBR	3930		BATF2	116071
RNF125	54941		RDM1	201299		ERBB3	2065
SLC23A2	9962		AC004381.6	NA		CD6	923
CASP16	NA		DEK	7913		DOK1	1796
PKDCC	91461		FAM189B	10712		SLA	6503
ADHFE1	137872		MAST4	375449		TADA1	117143
ITM2C	81618		FANCG	2189		PELO	53918
TMEM55A	NA		PRKDC	5591		UBE2E2	7325
REEP6	92840		CDK4	1019		ZNF687	57592
PEX11G	92960		CRHBP	1393		PCSK4	54760
HAO1	54363		AEN	64782		PNISR	25957
PPAP2C	NA		HMGN1	3150		CST3	1471
ZDHHC19	131540		CHAF1A	10036		RAB3A	5864
SESN3	143686		LIG1	3978		GAS8	2622
CDS1	1040		ZC3H13	23091		LZTS3	9762
YBX3	8531		DNMT1	1786		VAMP5	10791
ZNF468	90333		AIFM1	9131		FAM49A	NA
GPR137B	7107		ZCCHC24	219654		TBC1D16	125058
ATP1B1	481		CENPN	55839		RASAL3	64926
MAP1LC3A	84557		CNPY3	10695		MTHFD2	10797
CCDC170	80129		FAM110A	83541		NET1	10276
BHMT2	23743		NASP	4678		PARP12	64761
EPB41L4B	54566		PAFAH2	5051		EMB	133418
NRBP2	340371		KDELC1	NA		IFITM3	10410
METTL7B	196410		PARPBP	55010		TARBP1	6894
IKBKE	9641		SMPDL3B	27293		TP53BP2	7159
RHOB	388		CHD1L	9557		STAC3	246329
LBX2	85474		WDR62	284403		VAV1	7409
ADSSL1	NA		SMG5	23381		LAT2	7462
GNE	10020		BRCA1	672		GMIP	51291
TSPAN15	23555		RMDN2	151393		LPAR6	10161
CBR1	873		HMOX2	3163		STK17B	9262
PITX1	5307		DDX11	1663		FCMR	9214
CYP4V2	285440		CABLES2	81928		PLK3	1263
ZNF813	126017		CENPO	79172		LCP2	3937
SLC2A4	6517		INCENP	3619		DOCK8	81704
FAM13A	10144		PGM5	5239		PTGER4	5734
CISH	1154		SLFN5	162394		CERK	64781
PTGES	9536		VPS36	51028		BAG4	9530
C1orf168	NA		USP35	57558		CD79B	974
CPN2	1370		E2F3	1871		LNX1	84708
SSX2IP	117178		TTC19	54902		CTSZ	1522
CRYL1	51084		CARHSP1	23589		PQLC3	NA
SELENBP1	8991		MICAL2	9645		PIM3	415116
EZR	7430		RPS27L	51065		MREG	55686
BCKDHB	594		KNTC1	9735		NEIL1	79661
CSRP2	1466		SOGA1	140710		RASSF2	9770
ALDH1B1	219		FBXL8	55336		SLC35E2B	728661
SLC25A27	9481		RTKN	6242		ZNF614	80110
TMPRSS3	64699		SCAMP3	10067		FAM53A	152877
LPCAT1	79888		PRDX1	5052		ZNF841	284371
ENC1	8507		MPC2	25874		LILRB4	11006
ACADM	34		FMO1	2326		DNMBP	23268
WNT4	54361		UQCRH	7388		CD8B	926
GRHPR	9380		BTG3	10950		PILRA	29992
GRAMD1C	54762		ZC2HC1A	51101		PRUNE	NA
IL6R	3570		TNFSF11	8600		ANKRD9	122416
MAMLD1	10046		SELE	6401
TNIK	23043		ARHGEF39	84904
ABCG5	64240		NDFIP2	54602
PRNP	5621
CYP51A1	1595
GPC4	2239
ARMCX6	54470
IMPDH1	3614
PODXL2	50512
PIR	8544
NTN1	9423
ST6GALNAC4	27090
ALDH2	217
PPDPF	79144
DAGLA	747
B3GNT5	84002
SC5D	6309
HOMER2	9455
APOC4	346
CNKSR2	22866
ENTPD2	954
KCNJ11	3767
MAFB	9935
OIT3	170392
MSMO1	6307
ANXA5	308
ACAA1	30
HES4	57801
MTHFS	10588
RP5-966M1.6	NA
ITPR2	3709
TEAD4	7004
CYP2J2	1573
TMC4	147798
CAT	847
ATP11C	286410
GMNC	647309
ABHD15	116236
ACAA2	10449
CGNL1	84952
ST3GAL6	10402
DHTKD1	55526
ASL	435
CDC42EP1	11135
COBLL1	22837
DMRTA1	63951
CADM1	23705
IDNK	414328
NUDT7	283927
PSTPIP2	9050
TRIB3	57761
MFI2	NA
CFB	629
PECR	55825
SLC30A1	7779
TCEA2	6919
NEDD4	4734
CYP4X1	260293
ABCG1	9619
PWWP2B	170394
ETFDH	2110
ARG2	384
SMIM6	100130933
SPRYD4	283377
FAM149A	25854
RBPMS2	348093
CDKN1C	1028
NQO2	4835
TLDC2	140711
LGALS1	3956
KLHL21	9903
ALAD	210
ADD3	120
FAAH	2166
VPS37D	155382
MSRA	4482
PAG1	55824
SYTL4	94121
F5	2153
ADI1	55256
SLC13A2	9058
SMIM19	114926
ECHDC2	55268
SMIM14	201895
MEST	4232
CCNB1IP1	57820
MFSD6	54842
ECHDC3	79746
PID1	55022
SORBS2	8470
TFPI	7035
COLCA2	120376
HAGH	3029
AGRN	375790
NCS1	23413
ZNF256	10172
ANKRD24	170961
CYB5A	1528
TGFBR3	7049
RCAN1	1827
BDH2	56898
HNF1B	6928
ASAP3	55616
ALDH4A1	8659
RAVER2	55225
DDIT3	1649
CRMP1	1400
CDC42BPG	55561
CLYBL	171425
PARD6A	50855
TPRN	286262
SERPINH1	871
PAPSS2	9060
ZFAND5	7763
PC	5091
TNNI1	7135
MID1IP1	58526
ANXA6	309
QDPR	5860
ADCY10	55811
PXMP2	5827
MAOA	4128
ZNF165	7718
CRACR2B	283229
PRKX	5613
DGCR6	8214
MUT	NA
CPB2	1361
LRRC2	79442
ACBD4	79777
PTK7	5754
TYRO3	7301
GRAMD1B	57476
HEY2	23493
CPEB3	22849
HSD17B8	7923
CPT2	1376
METTL7A	25840
ABCG8	64241
AGMO	392636
KLF15	28999
GRB7	2886
NDRG2	57447
AS3MT	57412
HADH	3033
GRAMD1A	57655
ALDH5A1	7915
SRI	6717
GPD1L	23171
COPZ2	51226
KIAA1161	NA
PANK1	53354
PNPO	55163
AP1G2	8906
POR	5447
EIF4EBP3	8637
ARSD	414
GNAO1	2775
SLC41A1	254428
SLC22A15	55356
SMPDL3A	10924
VAT1	10493
SLC20A2	6575
PPP4R4	57718
ALDH3A2	224
PSD3	23362
TMEM74B	55321
PRODH	5625
GDF7	151449
HMGCL	3155
2022-09-05	NA
ARMC5	79798
ARHGEF26	26084
COQ10A	93058
FBLN7	129804
GLRX	2745
SCN9A	6335
ZNF684	127396
FAM229B	619208
HSPA6	3310
N4BP2L1	90634
ZXDB	158586
CCL15-CCL14	348249
CDC14B	8555
ZNF816	125893
C8orf46	NA
DMD	1756
MYO1B	4430
TTBK1	84630
PTPRS	5802
CLIC1	1192
ALDH7A1	501
IQGAP2	10788
HHLA3	11147
ABHD6	57406
S100A16	140576
LACTB2	51110
IKBKG	8517
GCHFR	2644
RHPN1	114822
LPGAT1	9926
SLC19A2	10560
NFKBIE	4794
GOT2	2806
PAPPA2	60676
SLC39A8	64116
RNF152	220441
HOMER3	9454
ATP1A1	476
CTPS1	1503
PPARA	5465
ADGRG7	84873
DUSP10	11221
FDXR	2232
IRS1	3667
CYP2A13	1553
ETV5	2119
RORA	6095
ACOT2	10965
RELB	5971
SLC9B2	133308
LIMS2	55679
GCLM	2730
C11orf1	64776
GPHN	10243
KCNE5	23630
SFXN2	118980
NBL1	4681
IRF6	3664
P3H4	10609
ANKS4B	257629
SLC26A1	10861
KIAA1522	57648
HIBADH	11112
SLC37A4	2542
FAM127B	NA
DMTN	2039
IZUMO4	113177
MGST1	4257
CTSD	1509
BMP8B	656
BAIAP3	8938
PELI1	57162
KCNB1	3745
CRY2	1408
ARL2	402
ANXA4	307
MAGED1	9500
DDAH1	23576
TP53INP2	58476
TPPP2	122664
ACOX1	51
PYGB	5834
KAT2B	8850
UBE2Q2	92912
LPIN1	23175
AK4	205
ABCA9	10350
NDUFA4L2	56901
TMEM156	80008
MLYCD	23417
CPTP	80772
CH507-9B2.3	NA
LPAR2	9170
DAB1	1600
RAPGEF4	11069
ACOT4	122970
GCLC	2729
SH2D4A	63898
PPAPDC1B	NA
C3orf58	NA
LAMC1	3915
PVRL1	NA
C16orf86	388284
PNMA1	9240
ACCS	84680
VKORC1	79001
TMC6	11322
CDH23	64072
MFSD10	10227
C19orf33	64073
RPS6KL1	83694
ITGA7	3679
ZNF496	84838
ASB13	79754
BTD	686
MOCOS	55034
ABTB2	25841
CD151	977
ASS1	445
CCDC152	100129792
SLC16A3	9123
SMOC1	64093
P2RY2	5029
HLX	3142
FAM151A	338094
C11orf71	54494
STX1B	112755
FTCDNL1	348751
ABCC6	368
SLC9A3R2	9351
CLSTN1	22883
MYRF	745
BTG1	694
ARHGEF2	9181
MET	4233
FGFR4	2264
ENAH	55740
HOMER1	9456
PEPD	5184
RNF144B	255488
APBB3	10307
SLC25A34	284723
FAM213B	NA
EXT1	2131
PROSC	NA
COL18A1	80781
SLC25A13	10165
FAM217B	63939
CPD	1362
C7orf31	136895
EFCAB12	90288
CCNJ	54619
ACTG1	71
GJC3	349149
SS18L1	26039
PER3	8863
FAM60A	NA
SH3BGRL2	83699
SMARCD3	6604
APOB	338
HK2	3099
AGL	178
KANK1	23189
SLC25A10	1468
SLC35D1	23169
C16orf70	NA
C3orf18	51161
DNAJC25	548645
SH3BP4	23677
NFE2L3	9603
CTSF	8722
CHN2	1124
ESRP2	80004
UNC119	9094
ZCWPW1	55063
RHCE	6006
RAB17	64284
MDFI	4188
NPAS2	4862
ATOX1	475
TAGLN2	8407
BPHL	670
MIF	4282
FHL3	2275
DCAF11	80344
TMEM14A	28978
HYAL1	3373
SFXN3	81855
DHRS4	10901
FZD7	8324
BLVRB	645
TST	7263
ZNF680	340252
KRT8	3856
BCL9	607
CD99L2	83692
RHOBTB3	22836
PROS1	5627
GAS2	2620
PDXP	57026
CPNE7	27132
FAM127A	NA
TIMM8A	1678
ENDOG	2021
STARD5	80765
PMEL	6490
IVD	3712
PDE3B	5140
TMCO6	55374
ARNTL	406
FUT4	2526
CECR2	27443
PDE4A	5141
ATP9A	10079
ACY1	95
PGM1	5236
C15orf39	56905
PIGV	55650
PLXNA1	5361
LNP1	348801
KRT17	3872
RNLS	55328
HSDL2	84263
HSP90AB1	3326
TCIRG1	10312
DECR2	26063
NUDT13	25961
PCCB	5096
SLC35A3	23443
DAPK2	23604
P2RX4	5025
TRIM6	117854
ZNF14	7561
FAH	2184
CDNF	441549
NLRP11	204801
DTX3	196403
PYGL	5836
KLHL2	11275
ZNF525	170958
C1orf233	NA
PVRL3	NA
C11orf54	28970
MPZL1	9019
PLXNA3	55558
C16orf62	NA
MTHFD1L	25902
FDX1	2230
PHF8	23133
PLCL2	23228
TRIM35	23087
NXPH4	11247
PVRL2	NA
TEF	7008
MTMR4	9110
SDCBP	6386
FAM155B	27112
NBPF12	149013
IFNGR2	3460
TGFA	7039
RHCG	51458
ADK	132
TP53	7157
HINT2	84681
ACSF2	80221
HIST3H2A	NA
SALL1	6299
PERP	64065
CLMN	79789
TLN2	83660
TOR3A	64222
ABHD3	171586
UBXN2B	137886
ELL2	22936
STX3	6809
LRP1	4035
HDAC6	10013
LTB4R	1241
SLC39A10	57181
HNMT	3176
TMEM143	55260
PQLC1	NA
CLDN23	137075
TPRG1L	127262
CLTCL1	8218
HSD17B4	3295
TRIP6	7205
MPZL3	196264
TLE3	7090
SOD1	6647
GNAS	2778
KIAA1551	NA
MIA3	375056
ABHD17C	58489
NUDT17	200035
PDP1	54704
SEPSECS	51091
ANKRD46	157567
ACO1	48
ALDH3B1	221
NME4	4833
GCSH	2653
ORAI3	93129
MPND	84954
KLF12	11278
KIAA0922	NA
IGFBP4	3487
SCRN2	90507
RBMS1	5937
OSBP2	23762
PKN1	5585
ACYP2	98
RAB3D	9545
ZCCHC6	NA
DHRS4L2	317749
TMEM192	201931
FAM46A	NA
RAP1GAP2	23108
MTSS1	9788
ANKH	56172
CPQ	10404
RP11-903H12.5	NA
TMEM164	84187
ABCA3	21
THNSL1	79896
NAT1	9
FAM57A	NA
NFIX	4784
MCCC1	56922
RASSF7	8045
NKX3-1	4824
MIDN	90007
BAX	581
CFL2	1073
PPT1	5538
MOCS1	4337
DEXI	28955
KLHL13	90293
HORMAD2	150280
NCOA2	10499
GTF3C6	112495
ASMTL	8623
FAM19A5	NA
PROL1	NA
LINGO4	339398
TFEB	7942
BAK1	578
ABHD14B	84836
SAR1B	51128
2022-03-02	NA
PEX6	5190
HIBCH	26275
RMND5A	64795
ZNF710	374655
RCC2	55920
TBC1D30	23329
RBM38	55544
MAP7	9053
RSG1	NA
CCDC102A	92922
SH3D19	152503
AK3	50808
NFIA	4774
RANGAP1	5905
PPP1R14B	26472
REPS2	9185
ARHGAP24	83478
MRPL46	26589
HSP90AA1	3320
ABCC11	85320
TSPAN3	10099
CEBPB	1051
EHBP1	23301
PPM1L	151742
LYRM5	NA
UNC119B	84747
NEU1	4758
KLC4	89953
RP4-583P15.14	NA
SLC37A1	54020
ACLY	47
NUDT6	11162
HOOK2	29911
SH3BGR	6450
CPPED1	55313
CA13	377677
TMEM53	79639
UCHL1	7345
PDK2	5164
GNPNAT1	64841
NT5DC1	221294
ODC1	4953
PTMS	5763
CCDC57	284001
RNF128	79589
FBXO25	26260
PEX3	8504
SLC1A7	6512
PEA15	8682
PEX14	5195
PDE4DIP	9659
FTH1	2495
DBT	1629
ADCY1	107
PITPNC1	26207
OAF	220323
PNPLA2	57104
SHE	126669
DDI2	84301
SERPINB1	1992
FAHD1	81889
ZNF761	388561
ZFP36L2	678
EEF1A1	1915
ECHS1	1892
PON2	5445
EFR3A	23167
CBLN3	643866
ARFGEF3	57221
NPTX2	4885
ILDR1	286676
TMEM147	10430
SUOX	6821
MICALL2	79778
ZFHX4	79776
HIGD1A	25994
ZNF418	147686
C1QTNF6	114904
EXPH5	23086
GPRASP2	114928
PPARD	5467
BZW2	28969
BSG	682
TTC38	55020
SFXN1	94081
PPP1R32	220004
CYP2U1	113612
RBM3	5935
DKK1	22943
TGDS	23483
RBBP9	10741
HACL1	26061
BBC3	27113
FKSG62	NA
ITGB5	3693
SLC10A3	8273
LYRM9	201229
MSRB1	51734
MAPRE1	22919
TOR4A	54863
FAM162A	26355
ADIPOR2	79602
EMP2	2013
PCTP	58488
FERMT2	10979
GIPC1	10755
ARSA	410
ADGRL1	22859
LONRF3	79836
GPRC5C	55890
DIRAS3	9077
NR1D2	9975
TSLP	85480
C1orf228	NA
HMGN3	9324
CMTM4	146223
LRP6	4040
NIPSNAP3A	25934
KRT18	3875
PXDC1	221749
ZBTB33	10009
ROGDI	79641
TBKBP1	9755
TMEM136	NA
ACOT13	55856
PAOX	196743
PPM1K	152926
CTDSPL	10217
GPI	2821
FXYD3	5349
ALDH9A1	223
SIRT5	23408
C11orf49	79096
COBL	23242
MXI1	4601
C5orf46	389336
NKIRAS1	28512
HSD17B11	51170
C9orf172	NA
TAPT1	202018
PLIN3	10226
FAM118A	55007
MGST2	4258
WDR54	84058
OXR1	55074
ZNF404	342908
CCDC28A	25901
MYO5B	4645
SCML1	6322
DEGS1	8560
CALML4	91860
HSD17B12	51144
TLR5	7100
YWHAQ	10971
LRRC8B	23507
ISOC1	51015
TFB1M	51106
CBX4	8535
A1CF	29974
ZYG11B	79699
STARD8	9754
PCGF2	7703
OCEL1	79629
AKR1A1	10327
MCEE	84693
RNF217	154214
DSC2	1824
B4GALT5	9334
GORAB	92344
C9orf72	203228
ADAL	161823
FOXN3	1112
MAOB	4129
GGCX	2677
KIAA0930	23313
RBKS	64080
IMPA1	3612
BCAP31	10134
FAM109A	NA
LRIG1	26018
SLC25A6	293
GPR146	115330
HDHD1	NA
STXBP2	6813
TEX30	93081
TLDC1	NA
USP22	23326
GTPBP2	54676
UAP1L1	91373
TRIP10	9322
NPM1	4869
CYCS	54205
ST3GAL3	6487
CACNA1D	776
KLHDC2	23588
FH	2271
ETHE1	23474
KDM5B	10765
KAAG1	353219
HDAC7	51564
CRADD	8738
CCDC112	153733
CALU	813
PCBD1	5092
ASPA	443
WWOX	51741
SIPA1L3	23094
BPIFB2	80341
TCF3	6929
LASP1	3927
ZDHHC13	54503
CNTLN	54875
TBC1D2	55357
